# Supplementary material for: Long-Term Effects of the Combined Application of Organic and Inorganic Fertilizers on Soil Fertility, Structural Stability, and Rice Productivity in Cool Rice-Growing Regions of Northeast China
Source: Plants (Basel). 2026 Mar 24;15(7):993. doi: 10.3390/plants15070993 (PMC13074732; doi:10.3390/plants15070993)
Supplement: Supplementary file 1 [file plants-15-00993-s001.zip]

Archive with 1 entries (1 files):
- plants-4126480-supplementary.pdf
